# Supplementary material for: Magnetoencephalography Reveals Neuroprotection of COVID-19 Vaccination in Nonhuman Primates
Source: Vaccines (Basel). 2026 Jun 20;14(6):543. doi: 10.3390/vaccines14060543 (PMC13307603; doi:10.3390/vaccines14060543)
Supplement: Supplementary file 1 [file vaccines-14-00543-s001.zip]

Archive with 1 entries (1 files):
- vaccines-4371727-supplementary.pdf
